# Supplementary material for: A method for automated pathogenic content estimation with application to rheumatoid arthritis
Source: BMC Syst Biol. 2016 Nov 15;10:107. doi: 10.1186/s12918-016-0344-6 (PMC5111251; doi:10.1186/s12918-016-0344-6)
Supplement: Additional file 1: Table S1. — Human bacteria pathogens in a Genus-Species table collected from six public database and manual searching, this table is integral to the eudysbiome package, reported here for convenience. (XLSX 73 kb) [file 12918_2016_344_MOESM1_ESM.xlsx]

## Sheet: Table S1
Table S1.Human bacteria pathogens in a Genus-Species table collected from six public database and manual searching, this table is integral to the eudysbiome package, reported here for convenience.
Genus	Species	Ref.
Abiotrophia	Abiotrophia balaenopterae	http://gtc.jpn.com/?p=1
Abiotrophia	Abiotrophia defectiva	http://gtc.jpn.com/?p=1
Acetivibrio	Acetivibrio ethanolgignens	http://gtc.jpn.com/?p=1; Wattam, et al., 2014
Acholeplasma	Acholeplasma laidlawii	http://gtc.jpn.com/?p=1
Achromobacter	Achromobacter piechaudii	http://gtc.jpn.com/?p=1
Achromobacter	Achromobacter xylosoxidans	http://gtc.jpn.com/?p=1; Wattam, et al., 2014
Acidaminococcus	Acidaminococcus fermentans	http://gtc.jpn.com/?p=1
Acinetobacter	Acinetobacter baumannii	http://gtc.jpn.com/?p=1; http://www.mgc.ac.cn/VFs/main.htm; Wattam, et al., 2014; http://www.ncbi.nlm.nih.gov/projects/pathogens/
Acinetobacter	Acinetobacter calcoaceticus	http://gtc.jpn.com/?p=1; Wattam, et al., 2014; http://www.ncbi.nlm.nih.gov/projects/pathogens/
Acinetobacter	Acinetobacter haemolyticus	http://gtc.jpn.com/?p=1; http://www.ncbi.nlm.nih.gov/projects/pathogens/
Acinetobacter	Acinetobacter johnsonii	http://gtc.jpn.com/?p=1; http://www.ncbi.nlm.nih.gov/projects/pathogens/
Acinetobacter	Acinetobacter junii	http://gtc.jpn.com/?p=1; Wattam, et al., 2014
Acinetobacter	Acinetobacter lwoffii	http://gtc.jpn.com/?p=1; Wattam, et al., 2014; http://www.ncbi.nlm.nih.gov/projects/pathogens/
Acinetobacter	Acinetobacter radioresistens	http://gtc.jpn.com/?p=1; Wattam, et al., 2014; http://www.ncbi.nlm.nih.gov/projects/pathogens/
Acinetobacter	Acinetobacter bereziniae	Wattam, et al., 2014; http://www.ncbi.nlm.nih.gov/projects/pathogens/
Actinobacillus	Actinobacillus delphinicola	http://gtc.jpn.com/?p=1
Actinobacillus	Actinobacillus hominis	http://gtc.jpn.com/?p=1
Actinobacillus	Actinobacillus muris	http://gtc.jpn.com/?p=1
Actinobacillus	Actinobacillus rossii	http://gtc.jpn.com/?p=1
Actinobacillus	Actinobacillus scotiae	http://gtc.jpn.com/?p=1
Actinobacillus	Actinobacillus seminis	http://gtc.jpn.com/?p=1
Actinobaculum	Actinobaculum schaalii	http://gtc.jpn.com/?p=1
Actinobaculum	Actinobaculum suis	http://gtc.jpn.com/?p=1
Actinobaculum	Actinobaculum urinale	http://gtc.jpn.com/?p=1
Actinomyces	Actinomyces bowdenii	http://gtc.jpn.com/?p=1
Actinomyces	Actinomyces canis	http://gtc.jpn.com/?p=1
Actinomyces	Actinomyces cardiffensis	http://gtc.jpn.com/?p=1
Actinomyces	Actinomyces hordeovulneris	http://gtc.jpn.com/?p=1
Actinomyces	Actinomyces hyovaginalis	http://gtc.jpn.com/?p=1
Actinomyces	Actinomyces israelii	Valour F. et al. 2014
Actinomyces	Actinomyces marimammalium	http://gtc.jpn.com/?p=1
Actinomyces	Actinomyces suimastitidis	http://gtc.jpn.com/?p=1
Actinomyces	Actinomyces viscosus	Wattam, et al., 2014
Actinomyces	Actinomyces odontolyticus	Wattam, et al., 2014
Aegyptianella	Aegyptianella pullorum	http://gtc.jpn.com/?p=1
Aerococcus	Aerococcus sanguinicola	Facklam R. et al. 2003
Aerococcus	Aerococcus urinae	http://gtc.jpn.com/?p=1; Ebnother C. et al. 2002
Aerococcus	Aerococcus viridans	http://gtc.jpn.com/?p=1
Aerococcus	Aerococcus christensenii	Wattam, et al., 2014
Aeromonas	Aeromonas allosaccharophila	http://gtc.jpn.com/?p=1
Aeromonas	Aeromonas caviae	http://gtc.jpn.com/?p=1; http://www.mgc.ac.cn/VFs/main.htm; Wattam, et al., 2014
Aeromonas	Aeromonas hydrophila	http://www.mgc.ac.cn/VFs/main.htm
Aeromonas	Aeromonas punctata	http://gtc.jpn.com/?p=1
Aeromonas	Aeromonas schubertii	http://gtc.jpn.com/?p=1; Wattam, et al., 2014
Aeromonas	Aeromonas trota	http://gtc.jpn.com/?p=1
Aeromonas	Aeromonas veronii	http://www.mgc.ac.cn/VFs/main.htm
Aeromonas	Aeromonas enteropelogenes	Wattam, et al., 2014
Afipia	Afipia broomeae	http://gtc.jpn.com/?p=1
Afipia	Afipia clevelandensis	http://gtc.jpn.com/?p=1
Afipia	Afipia felis	http://gtc.jpn.com/?p=1
Aggregatibacter	Aggregatibacter aphrophilus	Wattam, et al., 2014
Aggregatibacter	Aggregatibacter actinomycetemcomitans	Wattam, et al., 2014
Agrobacterium	Agrobacterium tumefaciens	https://catalog.hardydiagnostics.com/cp_prod/Content/hugo/IndigPathogOrganisms.htm
Alistipes	Alistipes finegoldii	De Angelis M. et al. 2013, de Theije C.G. et al. 2013
Alistipes	Alistipes indistinctus	De Angelis M. et al. 2013, de Theije C.G. et al. 2013
Alistipes	Alistipes onderdonkii	De Angelis M. et al. 2013, de Theije C.G. et al. 2013
Alistipes	Alistipes putredinis	De Angelis M. et al. 2013, de Theije C.G. et al. 2013
Alistipes	Alistipes shahii	De Angelis M. et al. 2013, de Theije C.G. et al. 2013
Anaerobiospirillum	Anaerobiospirillum succiniciproducens	https://catalog.hardydiagnostics.com/cp_prod/Content/hugo/IndigPathogOrganisms.htm
Anaerotruncus	Anaerotruncus colihominis	Lau S.K. et al. 2006
Anaplasma	Anaplasma phagocytophilum	http://www.mgc.ac.cn/VFs/main.htm
Ancylostoma	Ancylostoma duodenale	https://catalog.hardydiagnostics.com/cp_prod/Content/hugo/IndigPathogOrganisms.htm
Angiostrongylus	Angiostrongylus costaricensis	https://catalog.hardydiagnostics.com/cp_prod/Content/hugo/IndigPathogOrganisms.htm
Arcanobacterium	Arcanobacterium haemolyticum	https://catalog.hardydiagnostics.com/cp_prod/Content/hugo/IndigPathogOrganisms.htm
Arcanobacterium	Arcanobacterium phocae	http://gtc.jpn.com/?p=1
Arcobacter	Arcobacter butzleri	http://gtc.jpn.com/?p=1; Wattam, et al., 2014
Arcobacter	Arcobacter cryaerophilus	http://gtc.jpn.com/?p=1
Arthrobacter	Arthrobacter albus	http://gtc.jpn.com/?p=1
Arthrobacter	Arthrobacter cumminsii	http://gtc.jpn.com/?p=1
Arthrobacter	Arthrobacter luteolus	http://gtc.jpn.com/?p=1
Arthrobacter	Arthrobacter woluwensis	http://gtc.jpn.com/?p=1
Ascaris	Ascaris lumbricoides	https://catalog.hardydiagnostics.com/cp_prod/Content/hugo/IndigPathogOrganisms.htm
Atopobium	Atopobium minutum	http://gtc.jpn.com/?p=1
Atopobium	Atopobium parvulum	http://gtc.jpn.com/?p=1
Atopobium	Atopobium rimae	http://gtc.jpn.com/?p=1; Wattam, et al., 2014
Atopobium	Atopobium vaginae	Burton J.P. et al. 2004, Burton J.P. et al. 2005
Aureobacterium	Aureobacterium resistens	http://gtc.jpn.com/?p=1
Bacillus	Bacillus anthracis	https://catalog.hardydiagnostics.com/cp_prod/Content/hugo/IndigPathogOrganisms.htm; http://www.mgc.ac.cn/VFs/main.htm; Wattam, et al., 2014
Bacillus	Bacillus cereus	http://www.mgc.ac.cn/VFs/main.htm; Wattam, et al., 2014
Bacillus	Bacillus larvae	http://gtc.jpn.com/?p=1
Bacillus	Bacillus subtilis	http://www.mgc.ac.cn/VFs/main.htm
Bacillus	Bacillus weihenstephanensis	http://gtc.jpn.com/?p=1
Bacterionema	Bacterionema matruchotii	http://gtc.jpn.com/?p=1
Bacteroides	Bacteroides asaccharolyticus	http://gtc.jpn.com/?p=1
Bacteroides	Bacteroides bivius	http://gtc.jpn.com/?p=1
Bacteroides	Bacteroides buccae	http://gtc.jpn.com/?p=1
Bacteroides	Bacteroides buccalis	http://gtc.jpn.com/?p=1
Bacteroides	Bacteroides caccae	http://gtc.jpn.com/?p=1
Bacteroides	Bacteroides capillosus	http://gtc.jpn.com/?p=1
Bacteroides	Bacteroides capillus	http://gtc.jpn.com/?p=1
Bacteroides	Bacteroides coagulans	http://gtc.jpn.com/?p=1
Bacteroides	Bacteroides corporis	http://gtc.jpn.com/?p=1
Bacteroides	Bacteroides denticola	http://gtc.jpn.com/?p=1
Bacteroides	Bacteroides disiens	http://gtc.jpn.com/?p=1
Bacteroides	Bacteroides distasonis	http://gtc.jpn.com/?p=1
Bacteroides	Bacteroides eggerthii	http://gtc.jpn.com/?p=1
Bacteroides	Bacteroides forsythus	http://gtc.jpn.com/?p=1
Bacteroides	Bacteroides fragilis	Wexler H.M. 2007; Wattam, et al., 2014; Logan-Klumpler, et al., 2012
Bacteroides	Bacteroides furcosus	http://gtc.jpn.com/?p=1
Bacteroides	Bacteroides gingivalis	http://gtc.jpn.com/?p=1
Bacteroides	Bacteroides gracilis	http://gtc.jpn.com/?p=1
Bacteroides	Bacteroides intermedius	http://gtc.jpn.com/?p=1
Bacteroides	Bacteroides levii	http://gtc.jpn.com/?p=1
Bacteroides	Bacteroides loescheii	http://gtc.jpn.com/?p=1
Bacteroides	Bacteroides melaninogenicus	http://gtc.jpn.com/?p=1
Bacteroides	Bacteroides multiacidus	http://gtc.jpn.com/?p=1
Bacteroides	Bacteroides ochraceus	http://gtc.jpn.com/?p=1
Bacteroides	Bacteroides oralis	http://gtc.jpn.com/?p=1
Bacteroides	Bacteroides oris	http://gtc.jpn.com/?p=1
Bacteroides	Bacteroides ovatus	http://gtc.jpn.com/?p=1; Wattam, et al., 2014
Bacteroides	Bacteroides pentosaceus	http://gtc.jpn.com/?p=1
Bacteroides	Bacteroides pneumosintes	http://gtc.jpn.com/?p=1
Bacteroides	Bacteroides praeacutus	http://gtc.jpn.com/?p=1
Bacteroides	Bacteroides putredinis	http://gtc.jpn.com/?p=1
Bacteroides	Bacteroides ruminicola	http://gtc.jpn.com/?p=1
Bacteroides	Bacteroides splanchnicus	http://gtc.jpn.com/?p=1
Bacteroides	Bacteroides thetaiotaomicron	http://gtc.jpn.com/?p=1
Bacteroides	Bacteroides uniformis	http://gtc.jpn.com/?p=1
Bacteroides	Bacteroides ureolyticus	http://gtc.jpn.com/?p=1
Bacteroides	Bacteroides vulgatus	Wexler H.M. 2007
Bacteroides	Bacteroides stercoris	Wattam, et al., 2014
Bacteroides	Bacteroides cellulosilyticus	Wattam, et al., 2014
Balantidium	Balantidium coli	https://catalog.hardydiagnostics.com/cp_prod/Content/hugo/IndigPathogOrganisms.htm
Balneatrix	Balneatrix alpica	http://gtc.jpn.com/?p=1
Barnesiella	Barnesiella intestinihominis	Marietta E.V. et al. 2013
Barnesiella	Barnesiella iscericola	Marietta E.V. et al. 2013
Bartonella	Bartonella bacilliformis	http://www.mgc.ac.cn/VFs/main.htm
Bartonella	Bartonella henselae	http://www.mgc.ac.cn/VFs/main.htm; Wattam, et al., 2014
Bartonella	Bartonella peromysci	http://gtc.jpn.com/?p=1
Bartonella	Bartonella quintana	http://www.mgc.ac.cn/VFs/main.htm
Bartonella	Bartonella talpae	http://gtc.jpn.com/?p=1
Bergeyella	Bergeyella zoohelcum	http://gtc.jpn.com/?p=1
Bifidobacterium	Bifidobacterium dentium	http://gtc.jpn.com/?p=1
Bifidobacterium	Bifidobacterium longum	Wattam, et al., 2014
Bifidobacterium	Bifidobacterium animalis	Wattam, et al., 2014
Bilophila	Bilophila wadsworthia	https://catalog.hardydiagnostics.com/cp_prod/Content/hugo/IndigPathogOrganisms.htm; http://gtc.jpn.com/?p=1
Blastocystis	Blastocystis hominis	https://catalog.hardydiagnostics.com/cp_prod/Content/hugo/IndigPathogOrganisms.htm
Blastomyces	Blastomyces dermatitidis	https://catalog.hardydiagnostics.com/cp_prod/Content/hugo/IndigPathogOrganisms.htm
Bordetella	Bordetella bronchiseptica	http://www.mgc.ac.cn/VFs/main.htm; Wattam, et al., 2014; Logan-Klumpler, et al., 2012
Bordetella	Bordetella hinzii	http://gtc.jpn.com/?p=1
Bordetella	Bordetella parapertussis	http://www.mgc.ac.cn/VFs/main.htm; Wattam, et al., 2014; Logan-Klumpler, et al., 2012
Bordetella	Bordetella pertussis	https://catalog.hardydiagnostics.com/cp_prod/Content/hugo/IndigPathogOrganisms.htm; http://www.mgc.ac.cn/VFs/main.htm; Wattam, et al., 2014; Logan-Klumpler, et al., 2012
Bordetella	Bordetella trematum	http://gtc.jpn.com/?p=1
Brachyspira	Brachyspira aalborgi	http://gtc.jpn.com/?p=1
Brachyspira	Brachyspira intermedia	http://gtc.jpn.com/?p=1
Brachyspira	Brachyspira pilosicoli	Wattam, et al., 2014
Branhamella	Branhamella catarrhalis	https://catalog.hardydiagnostics.com/cp_prod/Content/hugo/IndigPathogOrganisms.htm
Branhamella	Branhamella ovis	http://gtc.jpn.com/?p=1
Brevibacterium	Brevibacterium mcbrellneri	http://gtc.jpn.com/?p=1
Brevibacterium	Brevibacterium otitidis	http://gtc.jpn.com/?p=1
Brevibacterium	Brevibacterium paucivorans	http://gtc.jpn.com/?p=1
Brevibacterium	Brevibacterium sanguinis	http://gtc.jpn.com/?p=1
Brevinema	Brevinema andersonii	http://gtc.jpn.com/?p=1
Brevundimonas	Brevundimonas diminuta	http://gtc.jpn.com/?p=1
Brucella	Brucella abortus	http://www.mgc.ac.cn/VFs/main.htm
Brucella	Brucella canis	http://www.mgc.ac.cn/VFs/main.htm
Brucella	Brucella melitensis	http://www.mgc.ac.cn/VFs/main.htm; Wattam, et al., 2014
Brucella	Brucella suis	http://www.mgc.ac.cn/VFs/main.htm
Brucella	Brucella inopinata	Wattam, et al., 2014
Brugia	Brugia malayi	https://catalog.hardydiagnostics.com/cp_prod/Content/hugo/IndigPathogOrganisms.htm
Bulleidia	Bulleidia extructa	http://gtc.jpn.com/?p=1
Burkholderia	Burkholderia cenocepacia	http://gtc.jpn.com/?p=1; Mahenthiralingam E. et al. 2005; http://www.mgc.ac.cn/VFs/main.htm; Wattam, et al., 2014; Logan-Klumpler, et al., 2012
Burkholderia	Burkholderia dolosa	http://gtc.jpn.com/?p=1
Burkholderia	Burkholderia gladioli	http://gtc.jpn.com/?p=1
Burkholderia	Burkholderia mallei	Mahenthiralingam and Vandamme 2005; http://www.mgc.ac.cn/VFs/main.htm; Wattam, et al., 2014
Burkholderia	Burkholderia multivorans	http://gtc.jpn.com/?p=1; Wattam, et al., 2014
Burkholderia	Burkholderia pseudomallei	Mahenthiralingam and Vandamme 2005; http://www.mgc.ac.cn/VFs/main.htm; Wattam, et al., 2014; Logan-Klumpler, et al., 2012
Burkholderia	Burkholderia stabilis	http://gtc.jpn.com/?p=1
Burkholderia	Burkholderia vietnamiensis	http://gtc.jpn.com/?p=1; Wattam, et al., 2014
Burkholderia	Burkholderia oklahomensis	Wattam, et al., 2014
Burkholderiales	Burkholderiales bacterium	Wattam, et al., 2014
Calymmatobacterium	Calymmatobacterium granulomatis	https://catalog.hardydiagnostics.com/cp_prod/Content/hugo/IndigPathogOrganisms.htm
Campylobacter	Campylobacter coli	http://www.mgc.ac.cn/VFs/main.htm; Wattam, et al., 2014
Campylobacter	Campylobacter concisus	http://gtc.jpn.com/?p=1; Wattam, et al., 2014
Campylobacter	Campylobacter curvus	http://gtc.jpn.com/?p=1
Campylobacter	Campylobacter fetus	Wagenaar J.A. et al. 2014; Wattam, et al., 2014
Campylobacter	Campylobacter gracilis	http://gtc.jpn.com/?p=1
Campylobacter	Campylobacter hyointestinalis	http://gtc.jpn.com/?p=1
Campylobacter	Campylobacter jejuni	http://www.mgc.ac.cn/VFs/main.htm; Wattam, et al., 2014; Logan-Klumpler, et al., 2012
Campylobacter	Campylobacter lari	http://gtc.jpn.com/?p=1
Campylobacter	Campylobacter mucosalis	http://gtc.jpn.com/?p=1
Campylobacter	Campylobacter rectus	http://gtc.jpn.com/?p=1; Wattam, et al., 2014
Campylobacter	Campylobacter sputorum	http://gtc.jpn.com/?p=1
Campylobacter	Campylobacter upsaliensis	http://gtc.jpn.com/?p=1; Wattam, et al., 2014
Campylobacter	Campylobacter showae	Wattam, et al., 2014
Capnocytophaga	Capnocytophaga canimorsus	Nonnenmacher C. et al. 2001, Heller D. et al. 2012
Capnocytophaga	Capnocytophaga leadbetteri	Nonnenmacher C. et al. 2001, Heller D. et al. 2012
Capnocytophaga	Capnocytophaga ochracea	Hawkey P.M. et al. 1984; Wattam, et al., 2014
Capnocytophaga	Capnocytophaga sputigena	Wattam, et al., 2014
Capnocytophaga	Capnocytophaga gingivalis	Wattam, et al., 2014
Cardiobacterium	Cardiobacterium valvarum	http://gtc.jpn.com/?p=1
Carnobacterium	Carnobacterium mobile	http://gtc.jpn.com/?p=1
Catabacter	Catabacter hongkongensis	Wattam, et al., 2014
Cedecea	Cedecea davisae	http://gtc.jpn.com/?p=1
Cedecea	Cedecea lapagei	http://gtc.jpn.com/?p=1
Cedecea	Cedecea neteri	http://gtc.jpn.com/?p=1
Centipeda	Centipeda periodontii	http://gtc.jpn.com/?p=1
Chilomastix	Chilomastix mesnili	https://catalog.hardydiagnostics.com/cp_prod/Content/hugo/IndigPathogOrganisms.htm
Chlamydia	Chlamydia pneumoniae	http://www.mgc.ac.cn/VFs/main.htm
Chlamydia	Chlamydia trachomatis	https://catalog.hardydiagnostics.com/cp_prod/Content/hugo/IndigPathogOrganisms.htm; http://www.mgc.ac.cn/VFs/main.htm
Chlamydophila	Chlamydophila pneumoniae	Kumar S. et al. 2007
Chlamydophila	Chlamydophila trachomatis	Mishori R. et al. 2012
Chryseobacterium	Chryseobacterium gleum	http://gtc.jpn.com/?p=1
Chryseobacterium	Chryseobacterium indologenes	http://gtc.jpn.com/?p=1
Chryseobacterium	Chryseobacterium meningosepticum	Agarwal K.C. 1971
Chryseobacterium	Chryseobacterium scophthalmum	http://gtc.jpn.com/?p=1
Chryseomonas	Chryseomonas luteola	http://gtc.jpn.com/?p=1
Chryseomonas	Chryseomonas polytricha	http://gtc.jpn.com/?p=1
Citrobacter	Citrobacter amalonaticus	http://gtc.jpn.com/?p=1; Wattam, et al., 2014
Citrobacter	Citrobacter braakii	http://gtc.jpn.com/?p=1
Citrobacter	Citrobacter diversus	http://gtc.jpn.com/?p=1
Citrobacter	Citrobacter farmeri	http://gtc.jpn.com/?p=1
Citrobacter	Citrobacter freundii	http://gtc.jpn.com/?p=1; Wattam, et al., 2014
Citrobacter	Citrobacter gillenii	http://gtc.jpn.com/?p=1
Citrobacter	Citrobacter koseri	http://gtc.jpn.com/?p=1; Wattam, et al., 2014
Citrobacter	Citrobacter murliniae	http://gtc.jpn.com/?p=1
Citrobacter	Citrobacter sedlakii	http://gtc.jpn.com/?p=1
Citrobacter	Citrobacter werkmanii	http://gtc.jpn.com/?p=1
Citrobacter	Citrobacter youngae	http://gtc.jpn.com/?p=1
Clonorchis	Clonorchis sinensis	https://catalog.hardydiagnostics.com/cp_prod/Content/hugo/IndigPathogOrganisms.htm
Clostridium	Clostridium baratii	http://gtc.jpn.com/?p=1
Clostridium	Clostridium bifermentans	http://gtc.jpn.com/?p=1
Clostridium	Clostridium botulinum	http://www.mgc.ac.cn/VFs/main.htm
Clostridium	Clostridium cadaveris	http://gtc.jpn.com/?p=1
Clostridium	Clostridium carnis	http://gtc.jpn.com/?p=1
Clostridium	Clostridium clostridioforme	http://gtc.jpn.com/?p=1
Clostridium	Clostridium difficile	http://www.mgc.ac.cn/VFs/main.htm; Wattam, et al., 2014
Clostridium	Clostridium disporicum	http://gtc.jpn.com/?p=1
Clostridium	Clostridium fallax	http://gtc.jpn.com/?p=1
Clostridium	Clostridium ghonii	http://gtc.jpn.com/?p=1
Clostridium	Clostridium glycolicum	http://gtc.jpn.com/?p=1
Clostridium	Clostridium hastiforme	http://gtc.jpn.com/?p=1
Clostridium	Clostridium indolis	http://gtc.jpn.com/?p=1
Clostridium	Clostridium innocuum	http://gtc.jpn.com/?p=1
Clostridium	Clostridium limosum	http://gtc.jpn.com/?p=1
Clostridium	Clostridium malenominatum	http://gtc.jpn.com/?p=1
Clostridium	Clostridium oroticum	http://gtc.jpn.com/?p=1
Clostridium	Clostridium paraperfringens	http://gtc.jpn.com/?p=1
Clostridium	Clostridium paraputrificum	http://gtc.jpn.com/?p=1
Clostridium	Clostridium perenne	http://gtc.jpn.com/?p=1
Clostridium	Clostridium perfringens	http://www.mgc.ac.cn/VFs/main.htm
Clostridium	Clostridium putrificum	http://gtc.jpn.com/?p=1
Clostridium	Clostridium subterminale	http://gtc.jpn.com/?p=1
Clostridium	Clostridium symbiosum	http://gtc.jpn.com/?p=1
Clostridium	Clostridium tertium	http://gtc.jpn.com/?p=1
Clostridium	Clostridium tetani	http://www.mgc.ac.cn/VFs/main.htm
Clostridium	Clostridium sordellii	Wattam, et al., 2014
Clostridium	Clostridium spiroforme	Wattam, et al., 2014
Coccidioides	Coccidioides immitis	https://catalog.hardydiagnostics.com/cp_prod/Content/hugo/IndigPathogOrganisms.htm
Collinsella	Collinsella aerofaciens	http://gtc.jpn.com/?p=1
Comamonas	Comamonas acidovorans	http://gtc.jpn.com/?p=1
Comamonas	Comamonas aquatica	http://gtc.jpn.com/?p=1
Comamonas	Comamonas kerstersii	http://gtc.jpn.com/?p=1
Comamonas	Comamonas terrigena	http://gtc.jpn.com/?p=1
Comamonas	Comamonas testosteroni	http://gtc.jpn.com/?p=1
Corynebacterium	Corynebacterium accolens	http://gtc.jpn.com/?p=1
Corynebacterium	Corynebacterium afermentans	http://gtc.jpn.com/?p=1
Corynebacterium	Corynebacterium amycolatum	http://gtc.jpn.com/?p=1; Wattam, et al., 2014
Corynebacterium	Corynebacterium argentoratense	http://gtc.jpn.com/?p=1
Corynebacterium	Corynebacterium auris	http://gtc.jpn.com/?p=1
Corynebacterium	Corynebacterium beticola	http://gtc.jpn.com/?p=1
Corynebacterium	Corynebacterium bovis	http://gtc.jpn.com/?p=1
Corynebacterium	Corynebacterium confusum	http://gtc.jpn.com/?p=1
Corynebacterium	Corynebacterium coyleae	http://gtc.jpn.com/?p=1
Corynebacterium	Corynebacterium cystitidis	http://gtc.jpn.com/?p=1
Corynebacterium	Corynebacterium diphtheriae	http://www.mgc.ac.cn/VFs/main.htm; Logan-Klumpler, et al., 2012
Corynebacterium	Corynebacterium equi	http://gtc.jpn.com/?p=1
Corynebacterium	Corynebacterium falsenii	http://gtc.jpn.com/?p=1
Corynebacterium	Corynebacterium freneyi	http://gtc.jpn.com/?p=1
Corynebacterium	Corynebacterium glucuronolyticum	http://gtc.jpn.com/?p=1
Corynebacterium	Corynebacterium hoagii	http://gtc.jpn.com/?p=1
Corynebacterium	Corynebacterium imitans	http://gtc.jpn.com/?p=1
Corynebacterium	Corynebacterium jeikeium	http://www.mgc.ac.cn/VFs/main.htm; Wattam, et al., 2014
Corynebacterium	Corynebacterium lipophiloflavum	http://gtc.jpn.com/?p=1
Corynebacterium	Corynebacterium macginleyi	http://gtc.jpn.com/?p=1
Corynebacterium	Corynebacterium mastitidis	http://gtc.jpn.com/?p=1
Corynebacterium	Corynebacterium matruchotii	http://gtc.jpn.com/?p=1
Corynebacterium	Corynebacterium minutissimum	http://gtc.jpn.com/?p=1
Corynebacterium	Corynebacterium mucifaciens	http://gtc.jpn.com/?p=1
Corynebacterium	Corynebacterium mycetoides	http://gtc.jpn.com/?p=1
Corynebacterium	Corynebacterium nigricans	http://gtc.jpn.com/?p=1
Corynebacterium	Corynebacterium pilosum	http://gtc.jpn.com/?p=1
Corynebacterium	Corynebacterium poinsettiae	http://gtc.jpn.com/?p=1
Corynebacterium	Corynebacterium resistens	http://gtc.jpn.com/?p=1
Corynebacterium	Corynebacterium riegelii	http://gtc.jpn.com/?p=1
Corynebacterium	Corynebacterium seminale	http://gtc.jpn.com/?p=1
Corynebacterium	Corynebacterium striatum	http://gtc.jpn.com/?p=1
Corynebacterium	Corynebacterium sundsvallense	http://gtc.jpn.com/?p=1
Corynebacterium	Corynebacterium thomssenii	http://gtc.jpn.com/?p=1
Corynebacterium	Corynebacterium tuberculostearicum	http://gtc.jpn.com/?p=1
Corynebacterium	Corynebacterium urealyticum	http://gtc.jpn.com/?p=1; Wattam, et al., 2014
Corynebacterium	Corynebacterium xerosis	http://gtc.jpn.com/?p=1
Corynebacterium	Corynebacterium ureicelerivorans	Wattam, et al., 2014
Corynebacterium	Corynebacterium ulcerans	Wattam, et al., 2014
Coxiella	Coxiella burnetii	http://www.mgc.ac.cn/VFs/main.htm
Cronobacter	Cronobacter universalis	Wattam, et al., 2014
Cronobacter	Cronobacter turicensis	Wattam, et al., 2014
Cronobacter	Cronobacter sakazakii	Wattam, et al., 2014
Cronobacter	Cronobacter malonaticus	Wattam, et al., 2014
Cronobacter	Cronobacter dublinensis	Wattam, et al., 2014
Cronobacter	Cronobacter condimenti	Wattam, et al., 2014
Cryptococcus	Cryptococcus neoformans	https://catalog.hardydiagnostics.com/cp_prod/Content/hugo/IndigPathogOrganisms.htm
Cupriavidus	Cupriavidus pauculus	http://gtc.jpn.com/?p=1
Delftia	Delftia acidovorans	http://gtc.jpn.com/?p=1
Delftiaacidovorans	Delftiaacidovorans NA	Mahmood S. et al. 2012
Dermatophilus	Dermatophilus chelonae	http://gtc.jpn.com/?p=1
Desulfovibrio	Desulfovibrio desulfuricans	Goldstein E.J. et al. 2003, Finegold 2011
Desulfovibrio	Desulfovibrio fairfieldensis	Goldstein E.J. et al. 2003, Finegold 2011
Desulfovibrio	Desulfovibrio vulgaris	Goldstein E.J. et al. 2003, Finegold 2011
Dialister	Dialister invisus	http://gtc.jpn.com/?p=1
Dialister	Dialister pneumosintes	http://gtc.jpn.com/?p=1
Dichelobacter	Dichelobacter nodosus	http://gtc.jpn.com/?p=1
Dientamoeba	Dientamoeba fragilis	https://catalog.hardydiagnostics.com/cp_prod/Content/hugo/IndigPathogOrganisms.htm
Dioctophyma	Dioctophyma renale	https://catalog.hardydiagnostics.com/cp_prod/Content/hugo/IndigPathogOrganisms.htm
Diphyllobothrium	Diphyllobothrium latum	https://catalog.hardydiagnostics.com/cp_prod/Content/hugo/IndigPathogOrganisms.htm
Dipylidium	Dipylidium caninum	https://catalog.hardydiagnostics.com/cp_prod/Content/hugo/IndigPathogOrganisms.htm
Dolosigranulum	Dolosigranulum pigrum	http://gtc.jpn.com/?p=1
Dysgonomonas	Dysgonomonas capnocytophagoides	http://gtc.jpn.com/?p=1
Edwardsiella	Edwardsiella anguillimortifera	http://gtc.jpn.com/?p=1
Edwardsiella	Edwardsiella ictaluri	http://gtc.jpn.com/?p=1
Edwardsiella	Edwardsiella tarda	http://gtc.jpn.com/?p=1; Wattam, et al., 2014
Eggerthella	Eggerthella lenta	Wattam, et al., 2014
Ehrlichia	Ehrlichia chaffeensis	Paddock C.D. 2003
Ehrlichia	Ehrlichia ruminantium	http://gtc.jpn.com/?p=1
Eikenella	Eikenella corrodens	https://catalog.hardydiagnostics.com/cp_prod/Content/hugo/IndigPathogOrganisms.htm; http://gtc.jpn.com/?p=1; Wattam, et al., 2014
Elizabethkingia	Elizabethkingia meningoseptica	http://gtc.jpn.com/?p=1; Wattam, et al., 2014
Elizabethkingia	Elizabethkingia anophelis	Wattam, et al., 2014
Empedobacter	Empedobacter brevis	http://gtc.jpn.com/?p=1
Entamoeba	Entamoeba histolytica	https://catalog.hardydiagnostics.com/cp_prod/Content/hugo/IndigPathogOrganisms.htm
Enterobacter	Enterobacter aerogenes	http://gtc.jpn.com/?p=1; Wattam, et al., 2014
Enterobacter	Enterobacter agglomerans	http://gtc.jpn.com/?p=1
Enterobacter	Enterobacter amnigenus	http://gtc.jpn.com/?p=1
Enterobacter	Enterobacter asburiae	http://gtc.jpn.com/?p=1; Wattam, et al., 2014
Enterobacter	Enterobacter cancerogenus	http://gtc.jpn.com/?p=1; Wattam, et al., 2014
Enterobacter	Enterobacter cloacae	http://gtc.jpn.com/?p=1; Wattam, et al., 2014
Enterobacter	Enterobacter cowanii	http://gtc.jpn.com/?p=1
Enterobacter	Enterobacter dissolvens	http://gtc.jpn.com/?p=1
Enterobacter	Enterobacter gergoviae	http://gtc.jpn.com/?p=1
Enterobacter	Enterobacter hormaechei	http://gtc.jpn.com/?p=1; Wattam, et al., 2014
Enterobacter	Enterobacter intermedius	http://gtc.jpn.com/?p=1
Enterobacter	Enterobacter kobei	http://gtc.jpn.com/?p=1; Wattam, et al., 2014
Enterobacter	Enterobacter taylorae	http://gtc.jpn.com/?p=1
Enterobacter	Enterobacter turicensis	http://gtc.jpn.com/?p=1
Enterobius	Enterobius vermicularis	https://catalog.hardydiagnostics.com/cp_prod/Content/hugo/IndigPathogOrganisms.htm
Enterococcus	Enterococcus casseliflavus	http://gtc.jpn.com/?p=1
Enterococcus	Enterococcus dispar	http://gtc.jpn.com/?p=1
Enterococcus	Enterococcus durans	http://gtc.jpn.com/?p=1
Enterococcus	Enterococcus faecalis	http://www.mgc.ac.cn/VFs/main.htm; http://gtc.jpn.com/?p=1; Wattam, et al., 2014
Enterococcus	Enterococcus faecium	http://www.mgc.ac.cn/VFs/main.htm; http://gtc.jpn.com/?p=1; Wattam, et al., 2014
Enterococcus	Enterococcus flavescens	http://gtc.jpn.com/?p=1
Enterococcus	Enterococcus gallinarum	http://gtc.jpn.com/?p=1
Enterococcus	Enterococcus hirae	http://gtc.jpn.com/?p=1
Enterococcus	Enterococcus pseudoavium	http://gtc.jpn.com/?p=1
Enterococcus	Enterococcus raffinosus	http://gtc.jpn.com/?p=1
Enterococcus	Enterococcus seriolicida	http://gtc.jpn.com/?p=1
Enterococcus	Enterococcus solitarius	http://gtc.jpn.com/?p=1
Eperythrozoon	Eperythrozoon ovis	http://gtc.jpn.com/?p=1
Eperythrozoon	Eperythrozoon parvum	http://gtc.jpn.com/?p=1
Eperythrozoon	Eperythrozoon suis	http://gtc.jpn.com/?p=1
Eperythrozoon	Eperythrozoon wenyonii	http://gtc.jpn.com/?p=1
Epidermophyton	Epidermophyton floccosum	https://catalog.hardydiagnostics.com/cp_prod/Content/hugo/IndigPathogOrganisms.htm
Escherichia	Escherichia adecarboxylata	http://gtc.jpn.com/?p=1
Escherichia	Escherichia coli	http://www.mgc.ac.cn/VFs/main.htm; Wattam, et al., 2014
Escherichia	Escherichia fergusonii	http://gtc.jpn.com/?p=1; Wattam, et al., 2014
Escherichia	Escherichia hermannii	http://gtc.jpn.com/?p=1
Escherichia	Escherichia vulneris	http://gtc.jpn.com/?p=1
Escherichia	Escherichia albertii	Wattam, et al., 2014
Eubacterium	Eubacterium aerofaciens	http://gtc.jpn.com/?p=1
Eubacterium	Eubacterium alactolyticum	http://gtc.jpn.com/?p=1
Eubacterium	Eubacterium brachy	http://gtc.jpn.com/?p=1
Eubacterium	Eubacterium combesii	http://gtc.jpn.com/?p=1
Eubacterium	Eubacterium contortum	http://gtc.jpn.com/?p=1
Eubacterium	Eubacterium exiguum	http://gtc.jpn.com/?p=1
Eubacterium	Eubacterium fossor	http://gtc.jpn.com/?p=1
Eubacterium	Eubacterium infirmum	http://gtc.jpn.com/?p=1
Eubacterium	Eubacterium lentum	http://gtc.jpn.com/?p=1
Eubacterium	Eubacterium limosum	http://gtc.jpn.com/?p=1
Eubacterium	Eubacterium minutum	http://gtc.jpn.com/?p=1
Eubacterium	Eubacterium moniliforme	http://gtc.jpn.com/?p=1
Eubacterium	Eubacterium nitritogenes	http://gtc.jpn.com/?p=1
Eubacterium	Eubacterium nodatum	http://gtc.jpn.com/?p=1
Eubacterium	Eubacterium saphenum	http://gtc.jpn.com/?p=1
Eubacterium	Eubacterium sulci	http://gtc.jpn.com/?p=1
Eubacterium	Eubacterium tarantellae	http://gtc.jpn.com/?p=1
Eubacterium	Eubacterium tardum	http://gtc.jpn.com/?p=1
Eubacterium	Eubacterium tenue	http://gtc.jpn.com/?p=1
Eubacterium	Eubacterium timidum	http://gtc.jpn.com/?p=1
Eubacterium	Eubacterium tortuosum	http://gtc.jpn.com/?p=1
Eubacterium	Eubacterium ventriosum	http://gtc.jpn.com/?p=1
Eubacterium	Eubacterium yurii	http://gtc.jpn.com/?p=1
Ewingella	Ewingella americana	http://gtc.jpn.com/?p=1
Facklamia	Facklamia hominis	http://gtc.jpn.com/?p=1
Facklamia	Facklamia ignava	http://gtc.jpn.com/?p=1
Facklamia	Facklamia languida	http://gtc.jpn.com/?p=1
Faecalibacterium	Faecalibacterium prausnitzii	http://gtc.jpn.com/?p=1
Falcivibrio	Falcivibrio grandis	http://gtc.jpn.com/?p=1
Falcivibrio	Falcivibrio vaginalis	http://gtc.jpn.com/?p=1
Fasciola	Fasciola hepatica	https://catalog.hardydiagnostics.com/cp_prod/Content/hugo/IndigPathogOrganisms.htm
Fasciolopsis	Fasciolopsis buski	https://catalog.hardydiagnostics.com/cp_prod/Content/hugo/IndigPathogOrganisms.htm
Filifactor	Filifactor alocis	http://gtc.jpn.com/?p=1
Finegoldia	Finegoldia magna	http://gtc.jpn.com/?p=1
Flavimonas	Flavimonas oryzihabitans	http://gtc.jpn.com/?p=1
Flavobacterium	Flavobacterium branchiophilum	http://gtc.jpn.com/?p=1
Flavobacterium	Flavobacterium breve	http://gtc.jpn.com/?p=1
Flavobacterium	Flavobacterium columnare	http://gtc.jpn.com/?p=1
Flavobacterium	Flavobacterium devorans	http://gtc.jpn.com/?p=1
Flavobacterium	Flavobacterium gleum	http://gtc.jpn.com/?p=1
Flavobacterium	Flavobacterium indologenes	http://gtc.jpn.com/?p=1
Flavobacterium	Flavobacterium johnsoniae	http://gtc.jpn.com/?p=1
Flavobacterium	Flavobacterium meningosepticum	http://gtc.jpn.com/?p=1
Flavobacterium	Flavobacterium mizutaii	http://gtc.jpn.com/?p=1
Flavobacterium	Flavobacterium multivorum	http://gtc.jpn.com/?p=1
Flavobacterium	Flavobacterium odoratum	http://gtc.jpn.com/?p=1
Flavobacterium	Flavobacterium psychrophilum	http://gtc.jpn.com/?p=1
Flavobacterium	Flavobacterium spiritivorum	http://gtc.jpn.com/?p=1
Flavobacterium	Flavobacterium thalpophilum	http://gtc.jpn.com/?p=1
Flavobacterium	Flavobacterium yabuuchiae	http://gtc.jpn.com/?p=1
Flectobacillus	Flectobacillus marinus	http://gtc.jpn.com/?p=1
Flexibacter	Flexibacter ovolyticus	http://gtc.jpn.com/?p=1
Fluoribacter	Fluoribacter bozemanae	Wattam, et al., 2014
Francisella	Francisella tularensis	https://catalog.hardydiagnostics.com/cp_prod/Content/hugo/IndigPathogOrganisms.htm; Wattam, et al., 2014
Fusobacerium	Fusobacerium nucleatum	http://gtc.jpn.com/?p=1; Riordan T. 2007; Afra K. et al. 2013
Fusobacterium	Fusobacterium alocis	http://gtc.jpn.com/?p=1
Fusobacterium	Fusobacterium gonidiaformans	http://gtc.jpn.com/?p=1
Fusobacterium	Fusobacterium mortiferum	http://gtc.jpn.com/?p=1
Fusobacterium	Fusobacterium naviforme	http://gtc.jpn.com/?p=1
Fusobacterium	Fusobacterium necrogenes	http://gtc.jpn.com/?p=1
Fusobacterium	Fusobacterium necrophorum	http://gtc.jpn.com/?p=1; Riordan T. 2007; Afra K. et al. 2013
Fusobacterium	Fusobacterium nucleatum	http://gtc.jpn.com/?p=1; Wattam, et al., 2014
Fusobacterium	Fusobacterium periodonticum	http://gtc.jpn.com/?p=1; Wattam, et al., 2014
Fusobacterium	Fusobacterium prausnitzii	http://gtc.jpn.com/?p=1
Fusobacterium	Fusobacterium pseudonecrophorum	http://gtc.jpn.com/?p=1
Fusobacterium	Fusobacterium russii	http://gtc.jpn.com/?p=1
Fusobacterium	Fusobacterium sulci	http://gtc.jpn.com/?p=1
Fusobacterium	Fusobacterium ulcerans	http://gtc.jpn.com/?p=1
Fusobacterium	Fusobacterium varium	http://gtc.jpn.com/?p=1
Fusobacterium	Fusobacterium hwasookii	Wattam, et al., 2014
Gardnerella	Gardnerella vaginalis	https://catalog.hardydiagnostics.com/cp_prod/Content/hugo/IndigPathogOrganisms.htm; http://gtc.jpn.com/?p=1
Gastrodiscoides	Gastrodiscoides hominis	https://catalog.hardydiagnostics.com/cp_prod/Content/hugo/IndigPathogOrganisms.htm
Gemella	Gemella bergeri	http://gtc.jpn.com/?p=1
Gemella	Gemella haemolysans	http://gtc.jpn.com/?p=1
Gemella	Gemella morbillorum	http://gtc.jpn.com/?p=1
Gemella	Gemella sanguinis	http://gtc.jpn.com/?p=1
Giardia	Giardia lamblia	https://catalog.hardydiagnostics.com/cp_prod/Content/hugo/IndigPathogOrganisms.htm
Globicatella	Globicatella sanguinis	http://gtc.jpn.com/?p=1; Lau S.K. et al. 2006
Globicatella	Globicatella sulfidifaciens	Lau S.K. et al. 2006
Gordonia	Gordonia aichiensis	http://gtc.jpn.com/?p=1
Gordonia	Gordonia bronchialis	http://gtc.jpn.com/?p=1
Gordonia	Gordonia sputi	http://gtc.jpn.com/?p=1
Gordonibacter	Gordonibacter pamelaeae	Woo P.C. et al. 2010
Granulicatella	Granulicatella adiacens	http://gtc.jpn.com/?p=1; Cargill J.S. et al. 2012, del Pozo J.L. et al. 2008
Granulicatella	Granulicatella elegans	http://gtc.jpn.com/?p=1; Cargill J.S. et al. 2012
Grimontia	Grimontia hollisae	http://gtc.jpn.com/?p=1
Haemobartonella	Haemobartonella canis	http://gtc.jpn.com/?p=1
Haemophilus	Haemophilus ducreyi	https://catalog.hardydiagnostics.com/cp_prod/Content/hugo/IndigPathogOrganisms.htm
Haemophilus	Haemophilus haemoglobinophilus	http://gtc.jpn.com/?p=1
Haemophilus	Haemophilus influenzae	http://gtc.jpn.com/?p=1; Kraft M. et al. 2000; http://www.mgc.ac.cn/VFs/main.htm; Wattam, et al., 2014
Haemophilus	Haemophilus paracuniculus	http://gtc.jpn.com/?p=1
Haemophilus	Haemophilus parahaemolyticus	http://gtc.jpn.com/?p=1
Haemophilus	Haemophilus parainfluenzae	http://gtc.jpn.com/?p=1
Haemophilus	Haemophilus paraphrohaemolyticus	http://gtc.jpn.com/?p=1
Haemophilus	Haemophilus paraphrophilus	http://gtc.jpn.com/?p=1
Haemophilus	Haemophilus piscium	http://gtc.jpn.com/?p=1
Haemophilus	Haemophilus vaginalis	http://gtc.jpn.com/?p=1
Hallella	Hallella seregens	http://gtc.jpn.com/?p=1
Helcococcus	Helcococcus kunzii	http://gtc.jpn.com/?p=1
Helicobacter	Helicobacter bizzozeronii	http://gtc.jpn.com/?p=1
Helicobacter	Helicobacter canadensis	http://gtc.jpn.com/?p=1; Wattam, et al., 2014
Helicobacter	Helicobacter canis	http://gtc.jpn.com/?p=1
Helicobacter	Helicobacter cholecystus	http://gtc.jpn.com/?p=1
Helicobacter	Helicobacter cinaedi	http://gtc.jpn.com/?p=1; Wattam, et al., 2014
Helicobacter	Helicobacter fennelliae	http://gtc.jpn.com/?p=1; Wattam, et al., 2014
Helicobacter	Helicobacter hepaticus	http://www.mgc.ac.cn/VFs/main.htm
Helicobacter	Helicobacter mustelae	http://gtc.jpn.com/?p=1
Helicobacter	Helicobacter nemestrinae	http://gtc.jpn.com/?p=1
Helicobacter	Helicobacter pullorum	http://gtc.jpn.com/?p=1; Wattam, et al., 2014
Helicobacter	Helicobacter pylori	http://www.mgc.ac.cn/VFs/main.htm; Wattam, et al., 2014
Herbaspirillum	Herbaspirillum rubrisubalbicans	http://gtc.jpn.com/?p=1
Heterophyes	Heterophyes heterophyes	https://catalog.hardydiagnostics.com/cp_prod/Content/hugo/IndigPathogOrganisms.htm
Histophilus	Histophilus somni	http://gtc.jpn.com/?p=1
Histoplasma	Histoplasma capsulatum	https://catalog.hardydiagnostics.com/cp_prod/Content/hugo/IndigPathogOrganisms.htm
Ignavigranum	Ignavigranum ruoffiae	http://gtc.jpn.com/?p=1
Inquilinus	Inquilinus limosus	Wattam, et al., 2014
Intestinimonas	Intestinimonas butyriciproducens	Wattam, et al., 2014
Isospora	Isospora belli	https://catalog.hardydiagnostics.com/cp_prod/Content/hugo/IndigPathogOrganisms.htm
Johnsonella	Johnsonella ignava	http://gtc.jpn.com/?p=1
Kerstersia	Kerstersia gyiorum	http://gtc.jpn.com/?p=1
Kingella	Kingella denitrificans	http://gtc.jpn.com/?p=1
Kingella	Kingella indologenes	http://gtc.jpn.com/?p=1
Kingella	Kingella kingae	http://gtc.jpn.com/?p=1; Wattam, et al., 2014
Kingella	Kingella oralis	http://gtc.jpn.com/?p=1
Klebsiella	Klebsiella mobilis	http://gtc.jpn.com/?p=1
Klebsiella	Klebsiella ornithinolytica	http://gtc.jpn.com/?p=1
Klebsiella	Klebsiella oxytoca	Podschun R. 1998; http://www.ncbi.nlm.nih.gov/projects/pathogens/
Klebsiella	Klebsiella pneumoniae	Podschun R. 1998; http://gtc.jpn.com/?p=1; Wattam, et al., 2014; http://www.ncbi.nlm.nih.gov/projects/pathogens/
Klebsiella	Klebsiella rhinoscleromatis	http://gtc.jpn.com/?p=1
Klebsiella	Klebsiella variicola	http://gtc.jpn.com/?p=1
Kluyvera	Kluyvera ascorbata	http://gtc.jpn.com/?p=1
Kluyvera	Kluyvera cochleae	http://gtc.jpn.com/?p=1
Kluyvera	Kluyvera cryocrescens	http://gtc.jpn.com/?p=1
Kluyvera	Kluyvera intermedia	http://gtc.jpn.com/?p=1
Kocuria	Kocuria polaris	Wattam, et al., 2014
Kocuria	Kocuria palustris	Wattam, et al., 2014
Koserella	Koserella trabulsii	http://gtc.jpn.com/?p=1
Lactobacillus	Lactobacillus casei	Cannon J.P. et al. 2005; Wattam, et al., 2014
Lactobacillus	Lactobacillus catenaformis	http://gtc.jpn.com/?p=1
Lactobacillus	Lactobacillus gasseri	http://gtc.jpn.com/?p=1
Lactobacillus	Lactobacillus hayakitensis	http://gtc.jpn.com/?p=1
Lactobacillus	Lactobacillus minutus	http://gtc.jpn.com/?p=1
Lactobacillus	Lactobacillus rhamnosus	Cannon J.P. et al. 2005
Lactobacillus	Lactobacillus rimae	http://gtc.jpn.com/?p=1
Lactobacillus	Lactobacillus uli	http://gtc.jpn.com/?p=1
Lactobacillus	Lactobacillus plantarum	Wattam, et al., 2014
Lactococcus	Lactococcus garvieae	http://gtc.jpn.com/?p=1
Legionella	Legionella pneumophila	http://www.mgc.ac.cn/VFs/main.htm
Legionella	Legionella tucsonensis	Wattam, et al., 2014
Legionella	Legionella steelei	Wattam, et al., 2014
Legionella	Legionella lansingensis	Wattam, et al., 2014
Legionella	Legionella hackeliae	Wattam, et al., 2014
Legionella	Legionella cincinnatiensis	Wattam, et al., 2014
Legionella	Legionella birminghamensis	Wattam, et al., 2014
Legionella	Legionella anisa	Wattam, et al., 2014
Leminorella	Leminorella grimontii	Wattam, et al., 2014
Leptospira	Leptospira borgpetersenii	http://gtc.jpn.com/?p=1
Leptospira	Leptospira fainei	http://gtc.jpn.com/?p=1
Leptospira	Leptospira inadai	http://gtc.jpn.com/?p=1
Leptospira	Leptospira interrogans	https://catalog.hardydiagnostics.com/cp_prod/Content/hugo/IndigPathogOrganisms.htm
Leptospira	Leptospira kirschneri	http://gtc.jpn.com/?p=1
Leptospira	Leptospira noguchii	http://gtc.jpn.com/?p=1
Leptospira	Leptospira santarosai	http://gtc.jpn.com/?p=1
Leptospira	Leptospira weilii	http://gtc.jpn.com/?p=1
Levinea	Levinea amalonatica	http://gtc.jpn.com/?p=1
Levinea	Levinea malonatica	http://gtc.jpn.com/?p=1
Listeria	Listeria monocytogenes	http://www.mgc.ac.cn/VFs/main.htm; Wattam, et al., 2014
Listeria	Listeria newyorkensis	Wattam, et al., 2014
Listeria	Listeria fleischmannii	Wattam, et al., 2014
Listonella	Listonella anguillarum	http://gtc.jpn.com/?p=1
Listonella	Listonella damsela	http://gtc.jpn.com/?p=1
Listonella	Listonella damselae	http://gtc.jpn.com/?p=1
Mannheimia	Mannheimia haemolytica	http://gtc.jpn.com/?p=1
Mansonella	Mansonella streptocerca	https://catalog.hardydiagnostics.com/cp_prod/Content/hugo/IndigPathogOrganisms.htm
Megasphaera	Megasphaera elsdenii	http://gtc.jpn.com/?p=1
Melissococcus	Melissococcus plutonius	http://gtc.jpn.com/?p=1
Metagonimus	Metagonimus yokogawai	https://catalog.hardydiagnostics.com/cp_prod/Content/hugo/IndigPathogOrganisms.htm
Microbacterium	Microbacterium resistens	http://gtc.jpn.com/?p=1
Mitsuokella	Mitsuokella dentalis	Flynn MJ et al. 1994
Mitsuokella	Mitsuokella multacida	http://gtc.jpn.com/?p=1
Mobiluncus	Mobiluncus curtisii	http://gtc.jpn.com/?p=1
Mobiluncus	Mobiluncus mulieris	http://gtc.jpn.com/?p=1
Moellerella	Moellerella wisconsensis	http://gtc.jpn.com/?p=1
Mogibacterium	Mogibacterium neglectum	http://gtc.jpn.com/?p=1
Mogibacterium	Mogibacterium pumilum	http://gtc.jpn.com/?p=1
Mogibacterium	Mogibacterium timidum	http://gtc.jpn.com/?p=1
Mogibacterium	Mogibacterium vescum	http://gtc.jpn.com/?p=1
Moraxella	Moraxella atlantae	http://gtc.jpn.com/?p=1
Moraxella	Moraxella catarrhalis	Melendez P.R.. et al. 1991,Verduin C.M. et al. 2002
Moraxella	Moraxella equi	http://gtc.jpn.com/?p=1
Moraxella	Moraxella lacunata	http://gtc.jpn.com/?p=1
Moraxella	Moraxella nonliquefaciens	http://gtc.jpn.com/?p=1
Moraxella	Moraxella osloensis	http://gtc.jpn.com/?p=1
Moraxella	Moraxella phenylpyruvica	http://gtc.jpn.com/?p=1
Morganella	Morganella morganii	http://gtc.jpn.com/?p=1; Wattam, et al., 2014
Mycobacterium	Mycobacterium boenickei	http://gtc.jpn.com/?p=1
Mycobacterium	Mycobacterium brisbanense	http://gtc.jpn.com/?p=1
Mycobacterium	Mycobacterium canariasense	http://gtc.jpn.com/?p=1
Mycobacterium	Mycobacterium chimaera	http://gtc.jpn.com/?p=1
Mycobacterium	Mycobacterium conspicuum	http://gtc.jpn.com/?p=1
Mycobacterium	Mycobacterium goodii	http://gtc.jpn.com/?p=1
Mycobacterium	Mycobacterium heckeshornense	http://gtc.jpn.com/?p=1
Mycobacterium	Mycobacterium heidelbergense	http://gtc.jpn.com/?p=1
Mycobacterium	Mycobacterium houstonense	http://gtc.jpn.com/?p=1
Mycobacterium	Mycobacterium immunogenum	http://gtc.jpn.com/?p=1
Mycobacterium	Mycobacterium interjectum	http://gtc.jpn.com/?p=1
Mycobacterium	Mycobacterium intermedium	http://gtc.jpn.com/?p=1
Mycobacterium	Mycobacterium kubicae	http://gtc.jpn.com/?p=1
Mycobacterium	Mycobacterium lentiflavum	http://gtc.jpn.com/?p=1
Mycobacterium	Mycobacterium leprae	http://www.mgc.ac.cn/VFs/main.htm
Mycobacterium	Mycobacterium neworleansense	http://gtc.jpn.com/?p=1
Mycobacterium	Mycobacterium novocastrense	http://gtc.jpn.com/?p=1
Mycobacterium	Mycobacterium palustre	http://gtc.jpn.com/?p=1
Mycobacterium	Mycobacterium parascrofulaceum	http://gtc.jpn.com/?p=1
Mycobacterium	Mycobacterium saskatchewanense	http://gtc.jpn.com/?p=1
Mycobacterium	Mycobacterium septicum	http://gtc.jpn.com/?p=1; Wattam, et al., 2014
Mycobacterium	Mycobacterium shimoidei	http://gtc.jpn.com/?p=1
Mycobacterium	Mycobacterium smegmatis	http://gtc.jpn.com/?p=1
Mycobacterium	Mycobacterium triplex	http://gtc.jpn.com/?p=1
Mycobacterium	Mycobacterium tuberculosis	http://www.mgc.ac.cn/VFs/main.htm; Wattam, et al., 2014
Mycobacterium	Mycobacterium ulcerans	http://www.mgc.ac.cn/VFs/main.htm
Mycobacterium	Mycobacterium wolinskyi	http://gtc.jpn.com/?p=1
Mycobacterium	Mycobacterium massiliense	Wattam, et al., 2014
Mycobacterium	Mycobacterium marinum	Wattam, et al., 2014
Mycobacterium	Mycobacterium intracellulare	Wattam, et al., 2014
Mycobacterium	Mycobacterium colombiense	Wattam, et al., 2014
Mycobacterium	Mycobacterium bovis	Wattam, et al., 2014
Mycobacterium	Mycobacterium avium	Wattam, et al., 2014
Mycoplasma	Mycoplasma bovigenitalium	http://gtc.jpn.com/?p=1
Mycoplasma	Mycoplasma canadense	http://gtc.jpn.com/?p=1
Mycoplasma	Mycoplasma canis	http://gtc.jpn.com/?p=1
Mycoplasma	Mycoplasma caviae	http://gtc.jpn.com/?p=1
Mycoplasma	Mycoplasma conjunctivae	http://gtc.jpn.com/?p=1
Mycoplasma	Mycoplasma cynos	http://gtc.jpn.com/?p=1
Mycoplasma	Mycoplasma dispar	http://gtc.jpn.com/?p=1
Mycoplasma	Mycoplasma flocculare	http://gtc.jpn.com/?p=1
Mycoplasma	Mycoplasma haemocanis	http://gtc.jpn.com/?p=1
Mycoplasma	Mycoplasma haemofelis	http://gtc.jpn.com/?p=1
Mycoplasma	Mycoplasma haemomuris	http://gtc.jpn.com/?p=1
Mycoplasma	Mycoplasma haemosuis	http://gtc.jpn.com/?p=1
Mycoplasma	Mycoplasma hominis	https://catalog.hardydiagnostics.com/cp_prod/Content/hugo/IndigPathogOrganisms.htm; Wattam, et al., 2014
Mycoplasma	Mycoplasma hyorhinis	http://gtc.jpn.com/?p=1
Mycoplasma	Mycoplasma hyosynoviae	http://gtc.jpn.com/?p=1
Mycoplasma	Mycoplasma orale	http://gtc.jpn.com/?p=1
Mycoplasma	Mycoplasma penetrans	http://gtc.jpn.com/?p=1; Wattam, et al., 2014
Mycoplasma	Mycoplasma pneumoniae	http://www.mgc.ac.cn/VFs/main.htm; Wattam, et al., 2014
Mycoplasma	Mycoplasma primatum	http://gtc.jpn.com/?p=1
Mycoplasma	Mycoplasma salivarium	http://gtc.jpn.com/?p=1
Mycoplasma	Mycoplasma suis	http://gtc.jpn.com/?p=1
Mycoplasma	Mycoplasma wenyonii	http://gtc.jpn.com/?p=1
Mycoplasma	Mycoplasma genitalium	Wattam, et al., 2014
Myroides	Myroides odoratimimus	http://gtc.jpn.com/?p=1; Wattam, et al., 2014
Myroides	Myroides odoratus	http://gtc.jpn.com/?p=1
Myroides	Myroides marinus	Wattam, et al., 2014
Necator	Necator americanus	https://catalog.hardydiagnostics.com/cp_prod/Content/hugo/IndigPathogOrganisms.htm
Neisseria	Neisseria elongata	http://gtc.jpn.com/?p=1
Neisseria	Neisseria flavescens	http://gtc.jpn.com/?p=1
Neisseria	Neisseria gonorrhoeae	https://catalog.hardydiagnostics.com/cp_prod/Content/hugo/IndigPathogOrganisms.htm; http://www.mgc.ac.cn/VFs/main.htm; Wattam, et al., 2014
Neisseria	Neisseria lactamica	http://gtc.jpn.com/?p=1
Neisseria	Neisseria meningitidis	https://catalog.hardydiagnostics.com/cp_prod/Content/hugo/IndigPathogOrganisms.htm; http://www.mgc.ac.cn/VFs/main.htm; Wattam, et al., 2014
Neisseria	Neisseria mucosa	http://gtc.jpn.com/?p=1
Neisseria	Neisseria subflava	http://gtc.jpn.com/?p=1; Wattam, et al., 2014
Neisseria	Neisseria weaveri	http://gtc.jpn.com/?p=1
Neotestudina	Neotestudina rosatii	https://catalog.hardydiagnostics.com/cp_prod/Content/hugo/IndigPathogOrganisms.htm
Nesterenkonia	Nesterenkonia jeotgali	Wattam, et al., 2014
Nocardia	Nocardia africana	http://gtc.jpn.com/?p=1
Nocardia	Nocardia asiatica	http://gtc.jpn.com/?p=1
Nocardia	Nocardia pseudobrasiliensis	http://gtc.jpn.com/?p=1
Nocardia	Nocardia restricta	http://gtc.jpn.com/?p=1
Nocardia	Nocardia transvalensis	http://gtc.jpn.com/?p=1
Nocardia	Nocardia veterana	http://gtc.jpn.com/?p=1
Nocardia	Nocardia yamanashiensis	http://gtc.jpn.com/?p=1
Nocardiopsis	Nocardiopsis alborubida	http://gtc.jpn.com/?p=1
Nocardiopsis	Nocardiopsis antarctica	http://gtc.jpn.com/?p=1
Nocardiopsis	Nocardiopsis dassonvillei	http://gtc.jpn.com/?p=1
Ochrobactrum	Ochrobactrum intermedium	http://gtc.jpn.com/?p=1
Odoribacter	Odoribacter denticanis	Hardham J.M. et al. 2008, Goker M. et al. 2011
Odoribacter	Odoribacter splanchnicus	Hardham J.M. et al. 2008, Goker M. et al. 2011
Oligella	Oligella ureolytica	Baqi M. et al. 1996
Oligella	Oligella urethralis	Riley, U.B.G. et al. 1996
Olsenella	Olsenella profusa	http://gtc.jpn.com/?p=1; Sato T. et al. 2012
Olsenella	Olsenella uli	http://gtc.jpn.com/?p=1; Rocas I.N. et al. 2010
Onchocerca	Onchocerca volvulus	https://catalog.hardydiagnostics.com/cp_prod/Content/hugo/IndigPathogOrganisms.htm
Opisthorchis	Opisthorchis viverrini	https://catalog.hardydiagnostics.com/cp_prod/Content/hugo/IndigPathogOrganisms.htm
Oribaculum	Oribaculum catoniae	http://gtc.jpn.com/?p=1
Ornithobacterium	Ornithobacterium rhinotracheale	http://gtc.jpn.com/?p=1
Oscillibacter	Oscillibacter ruminantium	Thomas V. S. et al. 2014
Paenibacillus	Paenibacillus larvae	http://gtc.jpn.com/?p=1
Pandoraea	Pandoraea apista	http://gtc.jpn.com/?p=1
Pandoraea	Pandoraea pnomenusa	http://gtc.jpn.com/?p=1
Pandoraea	Pandoraea pulmonicola	http://gtc.jpn.com/?p=1
Pandoraea	Pandoraea sputorum	http://gtc.jpn.com/?p=1
Pantoea	Pantoea agglomerans	http://gtc.jpn.com/?p=1
Parabacteroides	Parabacteroides distasonis	http://gtc.jpn.com/?p=1; Song Y.L et al. 2005, Al-Tawfiq J.A. 2008, Awadel-Kariem F.M. et al. 2010
Parabacteroides	Parabacteroides goldsteinii	Song Y.L. et al. 2005, Awadel-Kariem F.M. et al. 2010
Parabacteroides	Parabacteroides gordonii	Al-Tawfiq J.A. 200
Paracoccidioides	Paracoccidioides basiliensis	https://catalog.hardydiagnostics.com/cp_prod/Content/hugo/IndigPathogOrganisms.htm
Paracoccidioides	Paracoccidioides brasiliensis	https://catalog.hardydiagnostics.com/cp_prod/Content/hugo/IndigPathogOrganisms.htm
Paracoccus	Paracoccus yeei	http://gtc.jpn.com/?p=1
Parascardovia	Parascardovia denticolens	Wattam, et al., 2014
Parvimonas	Parvimonas micra	Wattam, et al., 2014
Pasteurella	Pasteurella bettyae	http://gtc.jpn.com/?p=1
Pasteurella	Pasteurella canis	http://gtc.jpn.com/?p=1
Pasteurella	Pasteurella dagmatis	http://gtc.jpn.com/?p=1
Pasteurella	Pasteurella haemolytica	http://gtc.jpn.com/?p=1
Pasteurella	Pasteurella mairii	http://gtc.jpn.com/?p=1
Pasteurella	Pasteurella stomatis	http://gtc.jpn.com/?p=1
Pasteurella	Pasteurella multocida	Wattam, et al., 2014
Peptoclostridium	Peptoclostridium difficile	Wattam, et al., 2014
Peptococcus	Peptococcus asaccharolyticus	http://gtc.jpn.com/?p=1
Peptococcus	Peptococcus magnus	http://gtc.jpn.com/?p=1; Bourgault A.M. et al. 1980
Peptococcus	Peptococcus niger	http://gtc.jpn.com/?p=1
Peptococcus	Peptococcus prevotii	http://gtc.jpn.com/?p=1
Peptococcus	Peptococcus saccharolyticus	http://gtc.jpn.com/?p=1
Peptoniphilus	Peptoniphilus asaccharolyticus	http://gtc.jpn.com/?p=1
Peptoniphilus	Peptoniphilus harei	http://gtc.jpn.com/?p=1
Peptoniphilus	Peptoniphilus ivorii	http://gtc.jpn.com/?p=1
Peptoniphilus	Peptoniphilus lacrimalis	http://gtc.jpn.com/?p=1
Peptostreptococcus	Peptostreptococcus anaerobius	http://gtc.jpn.com/?p=1
Peptostreptococcus	Peptostreptococcus asaccharolyticus	http://gtc.jpn.com/?p=1
Peptostreptococcus	Peptostreptococcus harei	http://gtc.jpn.com/?p=1
Peptostreptococcus	Peptostreptococcus ivorii	http://gtc.jpn.com/?p=1
Peptostreptococcus	Peptostreptococcus lacrimalis	http://gtc.jpn.com/?p=1
Peptostreptococcus	Peptostreptococcus magnus	http://gtc.jpn.com/?p=1
Peptostreptococcus	Peptostreptococcus parvulus	http://gtc.jpn.com/?p=1
Peptostreptococcus	Peptostreptococcus prevotii	http://gtc.jpn.com/?p=1
Peptostreptococcus	Peptostreptococcus vaginalis	http://gtc.jpn.com/?p=1
Phocaeicola	Phocaeicola abscessus	Al Masalma M. et al. 2009
Photobacterium	Photobacterium histaminum	http://gtc.jpn.com/?p=1
Photorhabdus	Photorhabdus asymbiotica	http://gtc.jpn.com/?p=1; Wattam, et al., 2014
Piscirickettsia	Piscirickettsia salmonis	http://gtc.jpn.com/?p=1
Plesiomonas	Plesiomonas shigelloides	https://catalog.hardydiagnostics.com/cp_prod/Content/hugo/IndigPathogOrganisms.htm; Wattam, et al., 2014
Pneumocystis	Pneumocystis carinii	https://catalog.hardydiagnostics.com/cp_prod/Content/hugo/IndigPathogOrganisms.htm
Porphyromonas	Porphyromonas asaccharolytica	http://gtc.jpn.com/?p=1
Porphyromonas	Porphyromonas Bennonis	Summanen P.H. et al. 2009
Porphyromonas	Porphyromonas cansulci	http://gtc.jpn.com/?p=1
Porphyromonas	Porphyromonas catoniae	http://gtc.jpn.com/?p=1
Porphyromonas	Porphyromonas crevioricanis	http://gtc.jpn.com/?p=1
Porphyromonas	Porphyromonas gingivalis	http://gtc.jpn.com/?p=1; Wattam, et al., 2014
Porphyromonas	Porphyromonas levii	http://gtc.jpn.com/?p=1
Porphyromonas	Porphyromonas macacae	http://gtc.jpn.com/?p=1
Prevotella	Prevotella albensis	http://gtc.jpn.com/?p=1
Prevotella	Prevotella bivia	http://gtc.jpn.com/?p=1; Wattam, et al., 2014
Prevotella	Prevotella brevis	http://gtc.jpn.com/?p=1
Prevotella	Prevotella bryantii	http://gtc.jpn.com/?p=1
Prevotella	Prevotella buccae	http://gtc.jpn.com/?p=1
Prevotella	Prevotella buccalis	http://gtc.jpn.com/?p=1
Prevotella	Prevotella copri	Sche J.U. et al. 2008
Prevotella	Prevotella corporis	http://gtc.jpn.com/?p=1
Prevotella	Prevotella denticola	http://gtc.jpn.com/?p=1
Prevotella	Prevotella disiens	http://gtc.jpn.com/?p=1
Prevotella	Prevotella intermedia	http://gtc.jpn.com/?p=1; Sczesnak et al. 2013, Wright, Rosendale et al. 2000, Moen, Brun et al. 2006, Martinez-Martinez, Abud-Mendoza et al. 2009, Scher,Tanaka, Yoshida et al. 2008
Prevotella	Prevotella loescheii	http://gtc.jpn.com/?p=1
Prevotella	Prevotella melaninogenica	http://gtc.jpn.com/?p=1; Sczesnak et al. 2013, Wright, Rosendale et al. 2000, Moen, Brun et al. 2006, Martinez-Martinez, Abud-Mendoza et al. 2009, Scher,Tanaka, Yoshida et al. 2008
Prevotella	Prevotella multiformis	Wright D.P. et al. 2000
Prevotella	Prevotella nigrescens	http://gtc.jpn.com/?p=1; Sczesnak et al. 2013, Wright, Rosendale et al. 2000, Moen, Brun et al. 2006, Martinez-Martinez, Abud-Mendoza et al. 2009, Scher,Tanaka, Yoshida et al. 2008
Prevotella	Prevotella oralis	http://gtc.jpn.com/?p=1
Prevotella	Prevotella oris	http://gtc.jpn.com/?p=1
Prevotella	Prevotella pallens	http://gtc.jpn.com/?p=1
Prevotella	Prevotella ruminicola	http://gtc.jpn.com/?p=1
Prevotella	Prevotella tannerae	http://gtc.jpn.com/?p=1
Propionibacterium	Propionibacterium acnes	http://gtc.jpn.com/?p=1; Wattam, et al., 2014
Propionibacterium	Propionibacterium avidum	http://gtc.jpn.com/?p=1
Propionibacterium	Propionibacterium granulosum	http://gtc.jpn.com/?p=1
Propionibacterium	Propionibacterium lymphophilum	http://gtc.jpn.com/?p=1
Propionibacterium	Propionibacterium propionicum	http://gtc.jpn.com/?p=1
Propionimicrobium	Propionimicrobium lymphophilum	http://gtc.jpn.com/?p=1
Proteus	Proteus hauseri	http://gtc.jpn.com/?p=1
Proteus	Proteus inconstans	http://gtc.jpn.com/?p=1
Proteus	Proteus morganii	http://gtc.jpn.com/?p=1
Proteus	Proteus rettgeri	http://gtc.jpn.com/?p=1
Proteus	Proteus mirabilis	Wattam, et al., 2014
Proteus	Proteus penneri	Wattam, et al., 2014
Providencia	Providencia alcalifaciens	http://gtc.jpn.com/?p=1; Wattam, et al., 2014
Providencia	Providencia friedericiana	http://gtc.jpn.com/?p=1
Providencia	Providencia rettgeri	http://gtc.jpn.com/?p=1; Wattam, et al., 2014
Providencia	Providencia rustigianii	http://gtc.jpn.com/?p=1
Providencia	Providencia stuartii	http://gtc.jpn.com/?p=1; Wattam, et al., 2014
Pseudoallescheria	Pseudoallescheria boydii	https://catalog.hardydiagnostics.com/cp_prod/Content/hugo/IndigPathogOrganisms.htm
Pseudomonas	Pseudomonas acidovorans	http://gtc.jpn.com/?p=1
Pseudomonas	Pseudomonas aeruginosa	https://catalog.hardydiagnostics.com/cp_prod/Content/hugo/IndigPathogOrganisms.htm; http://www.mgc.ac.cn/VFs/main.htm; Wattam, et al., 2014
Pseudomonas	Pseudomonas alcaligenes	http://gtc.jpn.com/?p=1
Pseudomonas	Pseudomonas cocovenenans	http://gtc.jpn.com/?p=1
Pseudomonas	Pseudomonas diminuta	http://gtc.jpn.com/?p=1
Pseudomonas	Pseudomonas fluorescens	http://gtc.jpn.com/?p=1; Wattam, et al., 2014
Pseudomonas	Pseudomonas luteola	http://gtc.jpn.com/?p=1
Pseudomonas	Pseudomonas maltophilia	http://gtc.jpn.com/?p=1
Pseudomonas	Pseudomonas mendocina	http://gtc.jpn.com/?p=1
Pseudomonas	Pseudomonas oryzihabitans	http://gtc.jpn.com/?p=1
Pseudomonas	Pseudomonas paucimobilis	http://gtc.jpn.com/?p=1
Pseudomonas	Pseudomonas syringae	http://www.mgc.ac.cn/VFs/main.htm
Pseudomonas	Pseudomonas putida	Wattam, et al., 2014
Pseudoramibacter	Pseudoramibacter alactolyticus	http://gtc.jpn.com/?p=1
Psychrobacter	Psychrobacter phenylpyruvicus	http://gtc.jpn.com/?p=1
Ralstonia	Ralstonia mannitolilytica	http://gtc.jpn.com/?p=1
Ralstonia	Ralstonia paucula	http://gtc.jpn.com/?p=1
Ralstonia	Ralstonia pickettii	http://gtc.jpn.com/?p=1
Ralstonia	Ralstonia solanacearum	http://gtc.jpn.com/?p=1
Raoultella	Raoultella ornithinolytica	http://gtc.jpn.com/?p=1
Rhinocladiella	Rhinocladiella aquaspersa	https://catalog.hardydiagnostics.com/cp_prod/Content/hugo/IndigPathogOrganisms.htm
Rhodococcus	Rhodococcus aichiensis	http://gtc.jpn.com/?p=1
Rhodococcus	Rhodococcus bronchialis	http://gtc.jpn.com/?p=1
Rhodococcus	Rhodococcus chubuensis	http://gtc.jpn.com/?p=1
Rhodococcus	Rhodococcus gordoniae	http://gtc.jpn.com/?p=1
Rhodococcus	Rhodococcus obuensis	http://gtc.jpn.com/?p=1
Rhodococcus	Rhodococcus sputi	http://gtc.jpn.com/?p=1
Rickettsia	Rickettsia typhi	http://www.mgc.ac.cn/VFs/main.htm
Rickettsia	Rickettsia conorii	http://www.mgc.ac.cn/VFs/main.htm
Rickettsia	Rickettsia honei	http://gtc.jpn.com/?p=1
Rickettsia	Rickettsia rickettsii	http://www.mgc.ac.cn/VFs/main.htm
Rickettsia	Rickettsia slovaca	http://gtc.jpn.com/?p=1
Roseomonas	Roseomonas mucosa	Wattam, et al., 2014
Rothia	Rothia dentocariosa	Pape J. et al. 1979, Cho E.J. et al. 2013
Rothia	Rothia mucilaginosa	Schiff M.J. et al. 1987
Ruminococcaceae	Ruminococcaceae bacterium	Wattam, et al., 2014
Ruminococcus	Ruminococcus gnavus	Hansen S.G.K. et al. 2013
Ruminococcus	Ruminococcus callidus	Wattam, et al., 2014
Salmonella	Salmonella enterica	http://gtc.jpn.com/?p=1; Wattam, et al., 2014
Salmonella	Salmonella typhi	http://www.mgc.ac.cn/VFs/main.htm; Logan-Klumpler, et al., 2012
Salmonella	Salmonella typhimurium	http://www.mgc.ac.cn/VFs/main.htm; Logan-Klumpler, et al., 2012
Sarcinosporon	Sarcinosporon inkin	https://catalog.hardydiagnostics.com/cp_prod/Content/hugo/IndigPathogOrganisms.htm
Schistosoma	Schistosoma haematobium	https://catalog.hardydiagnostics.com/cp_prod/Content/hugo/IndigPathogOrganisms.htm
Scopulariopsis	Scopulariopsis brevicaulis	https://catalog.hardydiagnostics.com/cp_prod/Content/hugo/IndigPathogOrganisms.htm
Serinicoccus	Serinicoccus chungangensis	Wattam, et al., 2014
Serratia	Serratia marcescens	Haddy R.I. et.al 1996
Shigella	Shigella dysenteriae	http://www.mgc.ac.cn/VFs/main.htm; Wattam, et al., 2014
Shigella	Shigella sonnei	http://www.mgc.ac.cn/VFs/main.htm; Wattam, et al., 2014
Shigella	Shigella flexneri	Wattam, et al., 2014
Shigella	Shigella boydii	Wattam, et al., 2014
Shuttleworthia	Shuttleworthia satelles	Colombo A.P. et al. 2009, Shah N.B. et al. 2010
Sneathia	Sneathia sanguinegens	Wattam, et al., 2014
Spirillum	Spirillum minus	https://catalog.hardydiagnostics.com/cp_prod/Content/hugo/IndigPathogOrganisms.htm
Sporothrix	Sporothrix schenckii	https://catalog.hardydiagnostics.com/cp_prod/Content/hugo/IndigPathogOrganisms.htm
Staphylococcus	Staphylococcus aureus	http://www.mgc.ac.cn/VFs/main.htm; Wattam, et al., 2014; Logan-Klumpler, et al., 2012
Staphylococcus	Staphylococcus capitis	http://gtc.jpn.com/?p=1; Wattam, et al., 2014
Staphylococcus	Staphylococcus caprae	http://gtc.jpn.com/?p=1
Staphylococcus	Staphylococcus chromogenes	http://gtc.jpn.com/?p=1
Staphylococcus	Staphylococcus cohnii	http://gtc.jpn.com/?p=1
Staphylococcus	Staphylococcus delphini	http://gtc.jpn.com/?p=1
Staphylococcus	Staphylococcus epidermidis	http://www.mgc.ac.cn/VFs/main.htm; Wattam, et al., 2014
Staphylococcus	Staphylococcus haemolyticus	http://gtc.jpn.com/?p=1; Wattam, et al., 2014
Staphylococcus	Staphylococcus hominis	http://gtc.jpn.com/?p=1; Huebner J. et al. 1999
Staphylococcus	Staphylococcus intermedius	http://gtc.jpn.com/?p=1
Staphylococcus	Staphylococcus kloosii	http://gtc.jpn.com/?p=1
Staphylococcus	Staphylococcus lentus	http://gtc.jpn.com/?p=1
Staphylococcus	Staphylococcus lugdunensis	http://gtc.jpn.com/?p=1
Staphylococcus	Staphylococcus saccharolyticus	http://gtc.jpn.com/?p=1
Staphylococcus	Staphylococcus saprophyticus	http://www.mgc.ac.cn/VFs/main.htm; http://gtc.jpn.com/?p=1; Wattam, et al., 2014
Staphylococcus	Staphylococcus schleiferi	http://gtc.jpn.com/?p=1
Staphylococcus	Staphylococcus sciuri	http://gtc.jpn.com/?p=1
Staphylococcus	Staphylococcus simiae	http://gtc.jpn.com/?p=1
Staphylococcus	Staphylococcus simulans	http://gtc.jpn.com/?p=1
Staphylococcus	Staphylococcus warneri	http://gtc.jpn.com/?p=1; Wattam, et al., 2014
Staphylococcus	Staphylococcus xylosus	http://gtc.jpn.com/?p=1
Staphylococcus	Staphylococcus auricularis	Wattam, et al., 2014
Stenotrophomonas	Stenotrophomonas maltophilia	http://gtc.jpn.com/?p=1; Wattam, et al., 2014
Stomatococcus	Stomatococcus mucilaginosus	http://gtc.jpn.com/?p=1
Streptobacillus	Streptobacillus moniliformis	https://catalog.hardydiagnostics.com/cp_prod/Content/hugo/IndigPathogOrganisms.htm
Streptococcus	Streptococcus adjacens	http://gtc.jpn.com/?p=1
Streptococcus	Streptococcus agalactiae	http://www.mgc.ac.cn/VFs/main.htm; Wattam, et al., 2014
Streptococcus	Streptococcus casseliflavus	http://gtc.jpn.com/?p=1
Streptococcus	Streptococcus cremoris	http://gtc.jpn.com/?p=1
Streptococcus	Streptococcus cristatus	http://gtc.jpn.com/?p=1
Streptococcus	Streptococcus defectivus	http://gtc.jpn.com/?p=1
Streptococcus	Streptococcus difficilis	http://gtc.jpn.com/?p=1
Streptococcus	Streptococcus downei	http://gtc.jpn.com/?p=1
Streptococcus	Streptococcus durans	http://gtc.jpn.com/?p=1
Streptococcus	Streptococcus equinus	http://gtc.jpn.com/?p=1; Wattam, et al., 2014
Streptococcus	Streptococcus gallinarum	http://gtc.jpn.com/?p=1
Streptococcus	Streptococcus gordonii	http://gtc.jpn.com/?p=1; Wattam, et al., 2014
Streptococcus	Streptococcus oralis	http://gtc.jpn.com/?p=1
Streptococcus	Streptococcus parauberis	http://gtc.jpn.com/?p=1
Streptococcus	Streptococcus parvulus	http://gtc.jpn.com/?p=1
Streptococcus	Streptococcus pneumoniae	https://catalog.hardydiagnostics.com/cp_prod/Content/hugo/IndigPathogOrganisms.htm; http://www.mgc.ac.cn/VFs/main.htm; Wattam, et al., 2014
Streptococcus	Streptococcus pyogenes	https://catalog.hardydiagnostics.com/cp_prod/Content/hugo/IndigPathogOrganisms.htm; http://www.mgc.ac.cn/VFs/main.htm; Wattam, et al., 2014; Logan-Klumpler, et al., 2012
Streptococcus	Streptococcus vestibularis	http://gtc.jpn.com/?p=1
Streptococcus	Streptococcus urinalis	Wattam, et al., 2014
Streptococcus	Streptococcus suis	Wattam, et al., 2014
Streptococcus	Streptococcus sanguinis	Wattam, et al., 2014
Streptococcus	Streptococcus pseudopneumoniae	Wattam, et al., 2014
Streptococcus	Streptococcus mitis	Wattam, et al., 2014
Streptococcus	Streptococcus iniae	Wattam, et al., 2014
Streptococcus	Streptococcus gallolyticus	Wattam, et al., 2014
Streptococcus	Streptococcus dysgalactiae	Wattam, et al., 2014
Streptococcus	Streptococcus anginosus	Wattam, et al., 2014
Streptomyces	Streptomyces somaliensis	https://catalog.hardydiagnostics.com/cp_prod/Content/hugo/IndigPathogOrganisms.htm
Strongyloides	Strongyloides stercoralis	https://catalog.hardydiagnostics.com/cp_prod/Content/hugo/IndigPathogOrganisms.htm
Sutterella	Sutterella stercoricanis	Williams B.L. et al. 2012
Sutterella	Sutterella wadsworthensis	Williams B.L. et al. 2012
Tannerella	Tannerella forsythia	Wattam, et al., 2014
Tatlockia	Tatlockia micdadei	Wattam, et al., 2014
Thermus	Thermus parvatiensis	Wattam, et al., 2014
Torulopsis	Torulopsis glabrata	https://catalog.hardydiagnostics.com/cp_prod/Content/hugo/IndigPathogOrganisms.htm
Toxoplasma	Toxoplasma gondii	https://catalog.hardydiagnostics.com/cp_prod/Content/hugo/IndigPathogOrganisms.htm
Treponema	Treponema pallidum	https://catalog.hardydiagnostics.com/cp_prod/Content/hugo/IndigPathogOrganisms.htm
Treponema	Treponema denticola	Wattam, et al., 2014
Trichomonas	Trichomonas vaginalis	https://catalog.hardydiagnostics.com/cp_prod/Content/hugo/IndigPathogOrganisms.htm
Trichuris	Trichuris trichiura	https://catalog.hardydiagnostics.com/cp_prod/Content/hugo/IndigPathogOrganisms.htm
Trueperella	Trueperella bernardiae	Wattam, et al., 2014
Turicibacter	Turicibacter sanguinis	Bosshard P.P. et al. 2002, Rettedal E. et al. 2009
Ureaplasma	Ureaplasma diversum	http://gtc.jpn.com/?p=1
Ureaplasma	Ureaplasma urealyticum	Wattam, et al., 2014
Veillonella	Veillonella alcalescens	http://gtc.jpn.com/?p=1
Veillonella	Veillonella parvula	Marriott D. et al. 2007; http://gtc.jpn.com/?p=1; Wattam, et al., 2014
Veillonella	Veillonella dispar	Hillier D.I. et al. 2011
Vibrio	Vibrio cholerae	http://www.mgc.ac.cn/VFs/main.htm; Leslie Klis McNeil et.al 2007; Wattam, et al., 2014
Vibrio	Vibrio damsela	Asati J. et al. 2004
Vibrio	Vibrio parahaemolyticus	http://www.mgc.ac.cn/VFs/main.htm; Leslie Klis McNeil et.al 2007; Wattam, et al., 2014
Vibrio	Vibrio vulnificus	http://www.mgc.ac.cn/VFs/main.htm; Leslie Klis McNeil et.al 2007; Wattam, et al., 2014
Vibrio	Vibrio mimicus	Wattam, et al., 2014
Wangiella	Wangiella dermatitidis	https://catalog.hardydiagnostics.com/cp_prod/Content/hugo/IndigPathogOrganisms.htm
Wolinella	Wolinella succinogenes	Baar C. et al. 2003, Zhang L. et al. 2006
Wuchereria	Wuchereria bancroftii	https://catalog.hardydiagnostics.com/cp_prod/Content/hugo/IndigPathogOrganisms.htm
Xanthomonas	Xanthomonas maltophilia	https://catalog.hardydiagnostics.com/cp_prod/Content/hugo/IndigPathogOrganisms.htm
Yersinia	Yersinia enterocolitica	http://www.mgc.ac.cn/VFs/main.htm
Yersinia	Yersinia kristensenii	http://gtc.jpn.com/?p=1; Wattam, et al., 2014
Yersinia	Yersinia pestis	http://www.mgc.ac.cn/VFs/main.htm; Wattam, et al., 2014
Yersinia	Yersinia pseudotuberculosis	http://www.mgc.ac.cn/VFs/main.htm; Wattam, et al., 2014
Chlamydophila	Chlamydophila abortus	Logan-Klumpler, et al., 2012
Erwinia	Erwinia carotovora	Logan-Klumpler, et al., 2012
Rhizobium	Rhizobium leguminosarum	Logan-Klumpler, et al., 2012
Streptococcus	Streptococcus uberis	Logan-Klumpler, et al., 2012
Streptomyces	Streptomyces coelicolor	Logan-Klumpler, et al., 2012
Acinetobacter	Acinetobacter venetianus	http://www.ncbi.nlm.nih.gov/projects/pathogens/
Acinetobacter	Acinetobacter soli	http://www.ncbi.nlm.nih.gov/projects/pathogens/
Acinetobacter	Acinetobacter schindleri	http://www.ncbi.nlm.nih.gov/projects/pathogens/
Acinetobacter	Acinetobacter pittii	http://www.ncbi.nlm.nih.gov/projects/pathogens/
Acinetobacter	Acinetobacter parvus	http://www.ncbi.nlm.nih.gov/projects/pathogens/
Acinetobacter	Acinetobacter nosocomialis	http://www.ncbi.nlm.nih.gov/projects/pathogens/
Acinetobacter	Acinetobacter guillouiae	http://www.ncbi.nlm.nih.gov/projects/pathogens/
Acinetobacter	Acinetobacter gerneri	http://www.ncbi.nlm.nih.gov/projects/pathogens/
Acinetobacter	Acinetobacter bouvetii	http://www.ncbi.nlm.nih.gov/projects/pathogens/
Acinetobacter	Acinetobacter bohemicus	http://www.ncbi.nlm.nih.gov/projects/pathogens/
