# Supplementary material for: A method for automated pathogenic content estimation with application to rheumatoid arthritis
Source: BMC Syst Biol. 2016 Nov 15;10:107. doi: 10.1186/s12918-016-0344-6 (PMC5111251; doi:10.1186/s12918-016-0344-6)
Supplement: Additional file 2: Table S2. — a. Running platform and b. elapsed time of species classification by applying eudysbiome package on RA data. (XLSX 35 kb) [file 12918_2016_344_MOESM2_ESM.xlsx]

## Sheet: Sheet1
Table S2. a. Running platform and b. elapsed time of species classification by applying eudysbiome package on RA data.
a
Platform
processors:	16
vendor_id:	AuthenticAMD
cpu family:	16
model:	4
model name:	Quad-Core AMD Opteron(tm) Processor 8378
stepping:	2
cpu MHz:	2400.09
cache size:	512KB
physical id:	3
siblings:	4
core id:	3
cpu cores:	4
apicid:	19
initial apicid:	15
fpu:	yes
fpu_exception:	yes
cpuid level:	5
wp:	yes
flags:	fpu vme de pse tsc msr pae mce cx8 apic sep mtrr pge mca cmov pat pse36 clflush mmx fxsr sse sse2 ht syscall nx mmxext fxsr_opt pdpe1gb rdtscp lm 3dnowext 3dnow constant_tsc rep_good nonstop_tsc extd_apicid pni monitor cx16 popcnt lahf_lm cmp_legacy svm extapic cr8_legacy abm sse4a misalignsse 3dnowprefetch osvw ibs skinit wdt npt lbrv svm_lock nrip_save
bogomips:	4799.51
TLB size:	4799.51
clflush size:	64
cache_alignment:	64
address sizes:	48 bits physical, 48 bits virtual
power management:	ts ttp tm stc 100mhzsteps hwpstate
b
OTU representative sequences of RA data (size)	SILVA representative sequences at 97% similarity (size)	User CPU time	System CPU time	Elapsed time
15252 (9.3Mb)	173838 (240M)	9253.858s	21.466s	9358.834s
