# Supplementary material for: A method for automated pathogenic content estimation with application to rheumatoid arthritis
Source: BMC Syst Biol. 2016 Nov 15;10:107. doi: 10.1186/s12918-016-0344-6 (PMC5111251; doi:10.1186/s12918-016-0344-6)
Supplement: Additional file 3: Table S3. — Differential genera by comparison of NORA, UCRA, MTX, Prednisone with HLT arms. (XLSX 43 kb) [file 12918_2016_344_MOESM3_ESM.xlsx]

## Sheet: Table S2
Table S3. Differential genera by comparison of NORA, UCRA, MTX, Prednisone with HLT arms. Microbial abundance difference (Δg) of differential genera identified by limma, defined as a difference between a genus’ abundance in condition1 (e.g. NORA) and a baseline condition2 (HLT). Harmless/harmful annotation descends directly from the eudysbiome package.
Phylum	Genus	UCRA	MTX	NORA	Prednisone	Micro.anno
Firmicutes	Acidaminococcus	0	0	-12	0	harmful
Firmicutes	Lactobacillus	0	0	5	0	harmful
Bacteroidetes	Prevotella	0	-1671	5691	0	harmful
Firmicutes	Streptococcus	0	0	0	102	harmful
Verrucomicrobia	Akkermansia	-7	0	0	0	harmless
Bacteroidetes	Alistipes	0	209	0	0	harmless
Bacteroidetes	Bacteroides	0	0	-2120	0	harmless
Firmicutes	Catenibacterium	0	0	73	266	harmless
Firmicutes	Megamonas	0	0	-60	0	harmless
Firmicutes	Phascolarctobacterium	0	0	-101	0	harmless
Firmicutes	Roseburia	0	0	136	0	harmless
Firmicutes	Ruminococcus	-9	0	0	0	harmless
Firmicutes	Subdoligranulum	0	85	0	0	harmless
Proteobacteria	Succinivibrio	0	0	93	0	harmless
